# Supplementary material for: 5-[4-(1H-Imidazol-1-yl)phen­yl]-1H-tetra­zole
Source: Acta Crystallogr Sect E Struct Rep Online. 2012 Apr 4;68(Pt 5):o1274. doi: 10.1107/S1600536812013670 (PMC3344427; doi:10.1107/S1600536812013670)
Supplement: Supplementary file 2 [file e-68-o1274-Isup2.hkl]

# 
# h,k,l, Fc-squared, Fo-squared, sigma(Fo-squared) and status flag 
# 
data_I
_shelx_title ' 1 in P2(1)' 
_shelx_refln_list_code          4 
_shelx_F_calc_maximum       72.63 
_exptl_crystal_F_000       220.00 
_reflns_d_resolution_high  0.8395 
 
loop_ 
 _symmetry_equiv_pos_as_xyz 
 'x, y, z' 
 '-x, y+1/2, -z' 
 
_cell_length_a     3.7219 
_cell_length_b    16.4287 
_cell_length_c     7.7906 
_cell_angle_alpha  90.000 
_cell_angle_beta   97.167 
_cell_angle_gamma  90.000 
 
_shelx_F_squared_multiplier     1.000 
 
loop_ 
 _refln_index_h 
 _refln_index_k 
 _refln_index_l 
 _refln_F_squared_calc 
 _refln_F_squared_meas 
 _refln_F_squared_sigma 
 _refln_observed_status 
   1 -19   0       19.63       22.37      2.55 o 
   0 -18   0        9.58       10.79      2.06 o 
   1 -18   0        5.14        3.66      1.66 o 
   1 -17   0        1.86        2.53      1.49 o 
   2 -17   0       33.85       26.43      9.16 o 
   0 -16   0       68.95       76.29      6.30 o 
   1 -16   0       21.64       22.22      2.18 o 
   2 -16   0        1.90        2.22      2.31 o 
   1 -15   0       22.27       22.70      2.45 o 
   2 -15   0        7.46        6.73      1.98 o 
   0 -14   0       21.44       20.87      2.41 o 
   1 -14   0       37.31       37.37      2.55 o 
   2 -14   0        8.63        5.49      1.35 o 
   3 -14   0        1.48        3.24      2.28 o 
   1 -13   0       21.41       20.76      1.44 o 
   2 -13   0       80.27       75.97      4.10 o 
   3 -13   0        5.91        5.54      1.86 o 
   0 -12   0       22.37       19.63      1.94 o 
   1 -12   0       13.28       15.15      1.40 o 
   2 -12   0        0.74        0.98      1.00 o 
   3 -12   0        0.11        0.62      1.66 o 
   1 -11   0       44.67       49.21      1.61 o 
   2 -11   0       20.93       21.99      1.92 o 
   3 -11   0       62.37       63.75      3.57 o 
   0 -10   0      147.70      144.22      4.24 o 
   1 -10   0       26.48       28.36      1.25 o 
   2 -10   0       44.46       49.58      4.65 o 
   3 -10   0       51.03       51.89      4.29 o 
   1  -9   0      111.93      111.24      3.03 o 
   2  -9   0       27.67       31.71      1.99 o 
   3  -9   0       16.73       22.51      2.60 o 
   0  -8   0      434.05      465.14      9.86 o 
   1  -8   0      224.12      225.65      3.89 o 
   2  -8   0       76.26       73.02      2.32 o 
   3  -8   0       35.06       35.54      2.68 o 
   4  -8   0        2.66        3.84      1.96 o 
   1  -7   0      121.78      130.01      2.56 o 
   2  -7   0       10.96       10.46      1.68 o 
   3  -7   0       59.80       57.03      2.40 o 
   4  -7   0       18.78       17.16      2.50 o 
   0  -6   0      160.52      175.20      4.25 o 
   1  -6   0        0.52        0.86      0.64 o 
   2  -6   0      225.34      230.26      4.08 o 
   3  -6   0       64.13       63.38      2.45 o 
   4  -6   0        5.00        2.77      1.81 o 
   1  -5   0       78.42       79.24      2.02 o 
   2  -5   0      210.72      210.74      3.85 o 
   3  -5   0       35.17       36.28      2.11 o 
   4  -5   0        0.86       -2.06      2.18 o 
   0  -4   0      410.01      367.06      7.42 o 
   1  -4   0      188.58      195.82      3.71 o 
   2  -4   0      621.40      622.55      8.34 o 
   3  -4   0       60.93       60.80      2.39 o 
   4  -4   0        6.22        3.25      1.86 o 
   1  -3   0     1574.59     1471.93     37.12 o 
   2  -3   0      282.09      273.25      4.61 o 
   3  -3   0       24.42       25.56      1.81 o 
   4  -3   0        5.74        5.98      1.91 o 
   0  -2   0      222.65      204.40      4.19 o 
   1  -2   0     4884.12     4639.60     60.45 o 
   2  -2   0       45.01       49.84      1.87 o 
   3  -2   0       24.31       26.06      1.80 o 
   4  -2   0       12.27       14.07      2.21 o 
   1  -1   0     2256.62     2130.85     28.15 o 
   2  -1   0       11.25       14.58      1.35 o 
   3  -1   0       15.45       17.06      1.86 o 
   4  -1   0        4.91        3.30      2.18 o 
   1   0   0       41.90       39.42      2.01 o 
   2   0   0       41.87       42.50      2.00 o 
   3   0   0       16.25       18.66      1.85 o 
   4   0   0        1.73        1.64      1.62 o 
   1   1   0     2255.56     2132.01     39.87 o 
   2   1   0       11.28       14.50      2.11 o 
   3   1   0       15.43       18.64      1.83 o 
   4   1   0        4.93        5.47      3.36 o 
   1   2   0     4884.21     4665.29     85.85 o 
   2   2   0       44.94       53.13      2.52 o 
   3   2   0       24.35       25.77      2.00 o 
   4   2   0       12.28        8.68      3.76 o 
   1   3   0     1574.58     1517.90     39.50 o 
   2   3   0      282.05      262.25      6.53 o 
   3   3   0       24.47       28.09      2.03 o 
   4   3   0        5.75        3.66      3.16 o 
   1   4   0      188.72      197.75      6.27 o 
   2   4   0      621.19      614.80     12.91 o 
   3   4   0       60.88       60.26      6.05 o 
   1   5   0       78.37       77.39      3.21 o 
   2   5   0      210.75      202.17      7.73 o 
   3   5   0       35.15       37.49      2.56 o 
   1   6   0        0.53       -0.40      0.90 o 
   2   6   0      225.46      196.70      7.88 o 
   3   6   0       64.09       71.57      4.97 o 
   1   7   0      121.88      131.85      4.42 o 
   2   7   0       10.94       12.35      2.16 o 
   1   8   0      224.04      226.46      6.88 o 
   1   9   0      111.84      108.01      3.91 o 
   1  10   0       26.46       27.20      1.81 o 
  -1 -19   1        3.90        4.40      2.22 o 
   0 -19   1       31.68       32.77      2.67 o 
  -1 -18   1       13.42        9.02      1.93 o 
   0 -18   1        8.53        9.91      1.79 o 
   1 -18   1       21.29       22.98      3.54 o 
  -2 -17   1        0.87       -0.01      1.49 o 
  -1 -17   1       50.43       46.51      3.60 o 
   0 -17   1        4.94        7.34      1.33 o 
   1 -17   1       16.50       17.22      2.10 o 
   2 -17   1       11.73       11.94      2.03 o 
  -2 -16   1        1.20        0.97      1.62 o 
  -1 -16   1       41.13       39.71      2.70 o 
   0 -16   1      106.89      100.72      4.14 o 
   1 -16   1       31.40       34.59      2.59 o 
   2 -16   1        2.34        2.76      1.48 o 
  -2 -15   1        6.91        7.40      1.72 o 
  -1 -15   1        1.55        1.30      0.98 o 
   0 -15   1       72.04       73.11      2.48 o 
   1 -15   1       96.14       95.58      3.92 o 
   2 -15   1       37.26       35.36      2.90 o 
  -3 -14   1        4.60        3.07      1.62 o 
  -2 -14   1       61.84       71.59      3.64 o 
  -1 -14   1       14.85       16.23      1.43 o 
   0 -14   1       76.42       83.77      3.31 o 
   1 -14   1      121.92      118.71      7.99 o 
   2 -14   1        0.38       -0.68      1.24 o 
  -3 -13   1        7.09        6.10      2.86 o 
  -2 -13   1        2.22        2.61      1.37 o 
  -1 -13   1        3.74        1.72      0.93 o 
   0 -13   1       21.97       23.62      2.41 o 
   1 -13   1      174.79      177.15      5.74 o 
   2 -13   1       88.34       80.68      3.42 o 
   3 -13   1       11.47        9.92      2.29 o 
  -3 -12   1       17.09       17.60      2.33 o 
  -2 -12   1       14.04       13.31      1.49 o 
  -1 -12   1        8.45       10.60      1.71 o 
   0 -12   1       33.51       40.42      1.74 o 
   1 -12   1       65.55       68.14      2.62 o 
   2 -12   1       94.16       89.34      3.50 o 
   3 -12   1       30.77       28.99      5.19 o 
  -3 -11   1        5.64        6.84      1.43 o 
  -2 -11   1        6.36        6.84      1.24 o 
  -1 -11   1        4.22        2.54      0.85 o 
   0 -11   1        7.06        9.45      1.02 o 
   1 -11   1      150.38      164.06      4.02 o 
   2 -11   1       75.37       73.32      3.12 o 
   3 -11   1       23.31       22.24      2.49 o 
  -3 -10   1        7.10        5.65      1.81 o 
  -2 -10   1       13.36       12.49      1.65 o 
  -1 -10   1        8.04        9.00      2.05 o 
   0 -10   1       29.68       32.29      1.62 o 
   1 -10   1      202.38      209.94      4.64 o 
   2 -10   1      268.61      263.45     11.57 o 
   3 -10   1       23.46       19.80      2.38 o 
  -3  -9   1        9.48       10.17      1.84 o 
  -2  -9   1       14.35       18.89      1.93 o 
  -1  -9   1       15.75       18.93      1.22 o 
   0  -9   1      174.68      186.67      3.47 o 
   1  -9   1        9.94       10.74      0.85 o 
   2  -9   1       22.70       24.86      1.56 o 
   3  -9   1       59.46       59.56      3.25 o 
  -4  -8   1        4.88        2.74      1.93 o 
  -3  -8   1        6.23        4.27      1.27 o 
  -2  -8   1       10.20       11.31      1.43 o 
  -1  -8   1       59.27       64.65      1.89 o 
   0  -8   1      579.75      611.44      8.85 o 
   1  -8   1       69.80       75.33      1.79 o 
   2  -8   1       13.74       14.05      1.25 o 
   3  -8   1       67.60       69.73      3.32 o 
  -4  -7   1       36.33       33.69      3.11 o 
  -3  -7   1        2.75        3.39      1.19 o 
  -2  -7   1       42.23       43.94      2.24 o 
  -1  -7   1      472.67      463.23      7.18 o 
   0  -7   1        7.49        8.81      0.95 o 
   1  -7   1        2.99        2.83      0.55 o 
   2  -7   1       10.28       12.11      1.56 o 
   3  -7   1       60.64       63.81      3.06 o 
   4  -7   1       64.38       61.14      4.66 o 
  -4  -6   1       31.47       33.18      4.39 o 
  -3  -6   1       60.72       51.97      2.42 o 
  -2  -6   1       99.99       97.73      2.52 o 
  -1  -6   1      151.98      156.69      2.72 o 
   0  -6   1       64.74       58.74      1.56 o 
   1  -6   1      125.62      122.49      3.07 o 
   2  -6   1       60.13       60.56      2.39 o 
   3  -6   1        9.80       10.23      1.88 o 
   4  -6   1        6.85        8.68      2.10 o 
  -4  -5   1       14.59       16.00      2.32 o 
  -3  -5   1       76.02       68.23      2.24 o 
  -2  -5   1       76.71       80.73      2.06 o 
  -1  -5   1      443.26      424.19      7.33 o 
   0  -5   1      138.65      138.03      4.19 o 
   1  -5   1       73.00       73.77      2.53 o 
   2  -5   1      120.26      120.99      3.06 o 
   3  -5   1       44.20       47.37      3.66 o 
   4  -5   1        4.19        2.43      1.80 o 
  -4  -4   1        3.18        0.87      1.75 o 
  -3  -4   1      158.12      153.13      3.37 o 
  -2  -4   1      482.88      465.32      6.69 o 
  -1  -4   1      632.64      613.94     12.17 o 
   0  -4   1      220.86      203.33      3.72 o 
   1  -4   1      253.74      253.04      4.71 o 
   2  -4   1       56.11       59.27      2.15 o 
   3  -4   1        7.18        9.81      1.66 o 
   4  -4   1        4.85        5.00      1.87 o 
  -4  -3   1       12.70       10.36      1.75 o 
  -3  -3   1        6.58        6.06      1.31 o 
  -2  -3   1      144.48      155.03      3.31 o 
  -1  -3   1      564.13      526.89     10.59 o 
   0  -3   1     2462.31     2311.91     59.78 o 
   1  -3   1      394.70      383.99      6.78 o 
   2  -3   1       34.49       37.72      1.61 o 
   3  -3   1       11.48       12.02      1.36 o 
   4  -3   1       11.97       14.30      4.07 o 
  -4  -2   1        3.12        1.11      1.35 o 
  -3  -2   1       90.72       90.29      2.87 o 
  -2  -2   1      356.84      365.65      6.00 o 
  -1  -2   1      357.33      344.19      6.03 o 
   0  -2   1     2237.51     2064.72     65.82 o 
   1  -2   1      105.93      101.85      2.21 o 
   2  -2   1      210.94      208.02      4.66 o 
   3  -2   1        8.46        8.21      1.23 o 
   4  -2   1        3.01        5.42      3.31 o 
  -4  -1   1       16.29       15.34      3.05 o 
  -3  -1   1       13.43       13.04      2.71 o 
  -2  -1   1      758.26      734.52     12.66 o 
  -1  -1   1     2013.23     1859.74     28.62 o 
   0  -1   1      170.30      152.31      3.18 o 
   1  -1   1      708.98      675.22     13.15 o 
   2  -1   1       15.13       18.69      1.46 o 
   3  -1   1       10.85       10.08      1.84 o 
   4  -1   1        2.55        1.00      3.11 o 
  -4   0   1       30.00       28.52      2.23 o 
  -3   0   1        0.01       -0.51      1.68 o 
  -2   0   1       76.79       84.22      2.72 o 
  -1   0   1     5274.39     4965.43     74.86 o 
   0   0   1       73.41       68.44      1.68 o 
   1   0   1      115.52      118.36      2.53 o 
   2   0   1       16.08       18.15      2.31 o 
   3   0   1       15.35       17.87      1.79 o 
   4   0   1        0.29        0.60      2.91 o 
  -4   1   1       16.27       14.74      2.64 o 
  -3   1   1       13.44       12.19      2.96 o 
  -2   1   1      758.28      750.35     16.51 o 
  -1   1   1     2012.98     1866.95     28.60 o 
   0   1   1      170.50      153.98      4.62 o 
   1   1   1      708.89      669.78     10.61 o 
   2   1   1       15.12       15.95      2.66 o 
   3   1   1       10.86       12.02      1.56 o 
   4   1   1        2.55        5.12      3.31 o 
  -4   2   1        3.13        3.17      1.93 o 
  -3   2   1       90.67       91.74      3.90 o 
  -2   2   1      356.73      342.47     21.51 o 
  -1   2   1      357.65      342.75     10.44 o 
   0   2   1     2237.55     2041.23     53.45 o 
   1   2   1      106.06       99.62      2.03 o 
   2   2   1      211.09      216.02      5.42 o 
   3   2   1        8.47        7.94      1.75 o 
   4   2   1        3.00        3.01      3.16 o 
  -4   3   1       12.71        8.58      3.16 o 
  -3   3   1        6.58        6.78      1.83 o 
  -2   3   1      144.48      152.13      6.37 o 
   0   3   1     2461.90     2254.19     59.98 o 
   1   3   1      394.77      384.66     11.54 o 
   2   3   1       34.54       37.61      1.58 o 
   3   3   1       11.47       10.89      3.16 o 
   4   3   1       11.97       27.81      4.92 o 
  -3   4   1      158.13      161.09     17.54 o 
  -2   4   1      483.09      484.69     14.61 o 
   1   4   1      253.84      265.86      8.18 o 
   2   4   1       56.04       59.82      1.82 o 
   3   4   1        7.19        4.17      2.61 o 
   4   4   1        4.85        4.22      3.36 o 
  -3   5   1       76.04       73.55      3.99 o 
  -2   5   1       76.59       79.30      4.07 o 
   1   5   1       72.93       73.78      3.41 o 
   2   5   1      120.32      121.76      5.67 o 
   3   5   1       44.23       49.29      4.87 o 
   4   5   1        4.19        4.52      3.16 o 
  -2   6   1      100.01      100.68      4.37 o 
   2   6   1       60.15       62.99      3.91 o 
   3   6   1        9.80       14.96      3.11 o 
   1   7   1        2.99       -0.55      0.80 o 
   2   7   1       10.30       11.44      2.16 o 
   3   7   1       60.64       59.17      4.77 o 
   1   8   1       69.82       69.61      3.26 o 
   2   8   1       13.73       20.33      2.56 o 
   1   9   1        9.98       10.39      1.46 o 
   2   9   1       22.67       30.92      3.06 o 
   1  10   1      202.28      209.24      6.98 o 
   2  10   1      268.63      265.66      9.34 o 
   1  11   1      150.23      150.82      5.72 o 
   1  12   1       65.51       64.80      3.36 o 
   1  13   1      174.83      176.77      6.42 o 
   0  15   1       72.01       74.63      3.86 o 
   0  16   1      106.91      100.38      4.77 o 
   0 -19   2        2.90        5.87      1.77 o 
  -1 -18   2        2.75        2.52      2.29 o 
   0 -18   2        3.11        3.93      1.58 o 
   1 -18   2       19.47       18.24      3.26 o 
  -2 -17   2       16.56       18.80      2.33 o 
  -1 -17   2       14.72       15.97      1.66 o 
   0 -17   2       16.16       16.37      3.10 o 
   1 -17   2        0.53        1.30      1.66 o 
  -2 -16   2       37.09       30.86      2.65 o 
  -1 -16   2       72.82       74.65      2.74 o 
   0 -16   2       69.14       67.03      3.99 o 
   1 -16   2        2.56        1.31      1.51 o 
   2 -16   2        1.40        2.86      1.86 o 
  -2 -15   2        1.56        1.26      2.06 o 
  -1 -15   2      181.03      176.75      4.18 o 
   0 -15   2       70.82       74.09      2.52 o 
   1 -15   2        6.10        6.31      1.44 o 
   2 -15   2        3.58        5.05      1.62 o 
  -3 -14   2        9.24        6.40      1.75 o 
  -2 -14   2       10.70        9.03      1.80 o 
  -1 -14   2      101.00       90.45      3.57 o 
   0 -14   2      212.56      217.45      4.48 o 
   1 -14   2        9.71        6.33      1.43 o 
   2 -14   2        1.44       -0.35      1.34 o 
  -3 -13   2        8.62        8.30      1.80 o 
  -2 -13   2       42.63       40.08      3.25 o 
  -1 -13   2       19.55       17.82      1.48 o 
   0 -13   2      156.62      149.18      4.34 o 
   1 -13   2       22.67       19.76      3.44 o 
   2 -13   2       20.94       21.61      3.33 o 
   3 -13   2        9.46        5.28      2.49 o 
  -3 -12   2       13.93       14.34      1.99 o 
  -2 -12   2       12.80       12.47      1.42 o 
  -1 -12   2       17.15       17.83      2.37 o 
   0 -12   2      118.70      118.81      3.31 o 
   1 -12   2      341.00      321.47      5.84 o 
   2 -12   2       10.17       11.42      1.78 o 
   3 -12   2        7.38        7.14      1.98 o 
  -3 -11   2       11.91       11.84      2.17 o 
  -2 -11   2       18.40       19.61      1.55 o 
  -1 -11   2       59.37       58.22      2.06 o 
   0 -11   2      209.70      224.23      3.71 o 
   1 -11   2      102.86       98.93      2.68 o 
   2 -11   2      122.18      109.75      4.76 o 
   3 -11   2       32.67       35.71      2.86 o 
  -3 -10   2       16.40       18.56      1.80 o 
  -2 -10   2       23.63       29.08      2.03 o 
  -1 -10   2       63.07       70.75      2.54 o 
   0 -10   2       68.33       77.04      1.87 o 
   1 -10   2       20.46       23.93      1.65 o 
   2 -10   2       51.10       49.38      2.75 o 
   3 -10   2        6.77        7.24      1.82 o 
  -3  -9   2       14.80       16.16      1.72 o 
  -2  -9   2        3.73        2.87      1.05 o 
  -1  -9   2      120.31      128.61      2.97 o 
   0  -9   2       57.86       59.29      1.78 o 
   1  -9   2      162.24      157.51      3.13 o 
   2  -9   2       45.72       49.39      3.08 o 
   3  -9   2       41.88       40.91      2.97 o 
  -4  -8   2        6.93        6.89      3.07 o 
  -3  -8   2        9.07       11.94      2.59 o 
  -2  -8   2       22.37       25.49      3.26 o 
  -1  -8   2       59.81       68.79      2.06 o 
   0  -8   2       85.51       88.52      2.46 o 
   1  -8   2       82.58       78.19      2.76 o 
   2  -8   2       45.74       46.28      2.46 o 
   3  -8   2       19.44       19.15      2.15 o 
  -4  -7   2        7.01        7.36      1.70 o 
  -3  -7   2        1.45        1.75      1.02 o 
  -2  -7   2       60.49       70.53      2.94 o 
  -1  -7   2        4.30        5.25      0.87 o 
   0  -7   2      212.12      225.13      4.40 o 
   1  -7   2      170.55      183.27      3.42 o 
   2  -7   2       77.50       78.69      3.02 o 
   3  -7   2       48.19       45.99      3.63 o 
  -4  -6   2       15.76       12.41      1.87 o 
  -3  -6   2       16.58       22.31      1.62 o 
  -2  -6   2       47.34       50.23      2.43 o 
  -1  -6   2       23.05       27.87      1.70 o 
   0  -6   2      188.85      197.41      3.60 o 
   1  -6   2      185.88      206.34      3.59 o 
   2  -6   2        8.64       10.79      2.52 o 
   3  -6   2       47.01       44.03      2.85 o 
  -4  -5   2       23.88       22.01      2.19 o 
  -3  -5   2       29.38       30.54      1.82 o 
  -2  -5   2       75.62       80.08      2.61 o 
  -1  -5   2       60.55       63.03      2.11 o 
   0  -5   2      104.10       96.70      2.86 o 
   1  -5   2      267.10      257.54      5.18 o 
   2  -5   2       86.72       84.88      5.94 o 
   3  -5   2       11.00       11.67      1.76 o 
   4  -5   2       27.27       27.10      5.57 o 
  -4  -4   2        8.93        6.47      1.72 o 
  -3  -4   2       20.98       24.44      1.87 o 
  -2  -4   2      160.00      159.50      3.90 o 
  -1  -4   2       86.07       80.42      2.39 o 
   0  -4   2       39.64       36.09      2.56 o 
   1  -4   2       17.17       22.77      1.41 o 
   2  -4   2      172.83      181.51      3.78 o 
   3  -4   2        1.40        3.18      1.39 o 
   4  -4   2       10.83       12.20      4.32 o 
  -4  -3   2        1.26        4.04      1.56 o 
  -3  -3   2      159.15      148.28      3.79 o 
  -2  -3   2      159.29      159.25      3.47 o 
  -1  -3   2       70.82       69.17      2.69 o 
   0  -3   2       57.65       57.32      1.66 o 
   1  -3   2      221.37      226.72      5.67 o 
   2  -3   2       34.89       31.47      1.51 o 
   3  -3   2       66.74       68.16      2.96 o 
   4  -3   2        3.79        8.83      4.12 o 
  -4  -2   2       14.15       14.00      1.91 o 
  -3  -2   2        8.62       10.40      1.44 o 
  -2  -2   2      165.94      155.38      3.37 o 
   0  -2   2      108.32      101.20      1.93 o 
   1  -2   2       18.76       16.25      1.13 o 
   2  -2   2       58.35       62.81      2.27 o 
   3  -2   2       33.02       37.21      4.60 o 
   4  -2   2        6.38        4.92      3.56 o 
  -4  -1   2        6.36        7.35      1.62 o 
  -3  -1   2       22.81       23.31      2.22 o 
  -2  -1   2       70.80       74.43      2.25 o 
  -1  -1   2      361.55        2.21      1.41 o 
   0  -1   2      523.57      531.23      7.38 o 
   1  -1   2       52.37       49.99      2.26 o 
   2  -1   2       45.12       42.77      5.97 o 
   3  -1   2       23.19       23.54      2.65 o 
   4  -1   2       26.62       29.11      5.37 o 
  -4   0   2        0.93        0.14      1.34 o 
  -3   0   2       11.14       14.28      1.58 o 
  -2   0   2      234.35      235.96      5.12 o 
   0   0   2       87.52       97.55      2.12 o 
   1   0   2       31.12       28.58      2.23 o 
   2   0   2       13.98       13.17      2.75 o 
   3   0   2       12.77       13.07      2.01 o 
   4   0   2        6.99        7.63      3.61 o 
  -4   1   2        6.36        8.71      1.92 o 
  -3   1   2       22.86       22.85      3.69 o 
  -2   1   2       70.80       72.26      2.54 o 
   0   1   2      523.54      536.50      8.56 o 
   1   1   2       52.31       49.48      1.54 o 
   2   1   2       45.11       45.26      1.69 o 
   3   1   2       23.19       23.49      4.07 o 
   4   1   2       26.62       32.72      5.62 o 
  -4   2   2       14.14       17.52      3.86 o 
  -3   2   2        8.64        7.04      1.74 o 
  -2   2   2      165.91      152.11      5.85 o 
   0   2   2      108.19      104.19      4.07 o 
   1   2   2       18.75       17.22      1.63 o 
   2   2   2       58.43       62.24      1.89 o 
   3   2   2       33.03       44.17      4.97 o 
   4   2   2        6.38        8.18      3.56 o 
  -4   3   2        1.26       -2.31      2.61 o 
  -3   3   2      159.08      158.74      5.09 o 
  -2   3   2      159.33      162.83      5.00 o 
  -1   3   2       70.85       64.34      3.97 o 
   0   3   2       57.62       60.93      3.06 o 
   1   3   2      221.27      225.10      7.78 o 
   2   3   2       34.87       33.34      1.51 o 
   3   3   2       66.80       68.91      5.57 o 
   4   3   2        3.78        1.81      3.41 o 
  -4   4   2        8.92        4.72      2.81 o 
  -3   4   2       20.99       26.29      2.37 o 
  -2   4   2      159.94      154.20      4.30 o 
  -1   4   2       85.98       88.28      4.72 o 
   1   4   2       17.20       21.98      2.31 o 
   2   4   2      172.89      188.82      7.78 o 
   3   4   2        1.40        4.42      2.66 o 
   4   4   2       10.83       11.29      4.07 o 
  -4   5   2       23.89       30.11      4.12 o 
  -3   5   2       29.35       37.79      4.02 o 
  -2   5   2       75.55       70.12      3.31 o 
   0   5   2      104.02       89.39      3.76 o 
   1   5   2      267.16      259.63      8.58 o 
   2   5   2       86.73       83.72      4.92 o 
   3   5   2       11.01       12.60      3.26 o 
   4   5   2       27.26       30.16      5.12 o 
   0   6   2      189.10      193.43      6.57 o 
   1   6   2      186.07      186.86      6.98 o 
   2   6   2        8.63        7.23      2.06 o 
   3   6   2       47.02       53.15      5.27 o 
   0   7   2      212.02      212.20      7.28 o 
   1   7   2      170.59      177.07      6.57 o 
   2   7   2       77.54       78.35      4.67 o 
   3   7   2       48.15       56.26      5.37 o 
   0   8   2       85.48       85.77      3.91 o 
   1   8   2       82.64       80.40      3.86 o 
   2   8   2       45.78       47.08      3.66 o 
   3   8   2       19.44       22.18      3.81 o 
   0   9   2       57.90       59.07      3.26 o 
   1   9   2      162.19      152.28      5.97 o 
   2   9   2       45.71       42.31      3.51 o 
   0  10   2       68.32       69.76      3.71 o 
   1  10   2       20.49       24.64      2.46 o 
   2  10   2       51.13       49.89      3.71 o 
   0  11   2      209.68      223.10      7.78 o 
   1  11   2      102.88      103.19      4.62 o 
   2  11   2      122.25      118.45      5.67 o 
   0  12   2      118.76      123.72      5.17 o 
   1  12   2      341.00      328.59     10.64 o 
   0  13   2      156.58      146.86      6.02 o 
   1  13   2       22.73       25.20      2.61 o 
   0  14   2      212.70      221.89      7.98 o 
   1  14   2        9.70       10.39      1.91 o 
   0  15   2       70.83       62.04      3.86 o 
   0  16   2       69.11       69.21      4.02 o 
   0  17   2       16.24       17.32      2.46 o 
  -1 -18   3        9.34        6.16      1.57 o 
   0 -18   3       14.65       17.04      3.44 o 
  -1 -17   3       22.36       17.16      2.16 o 
   0 -17   3       14.58       13.77      2.66 o 
   1 -17   3        5.58        4.33      2.04 o 
  -2 -16   3        8.54       10.83      2.10 o 
  -1 -16   3       44.36       44.80      3.31 o 
   0 -16   3       19.79       17.46      3.21 o 
   1 -16   3       18.61       15.74      2.43 o 
  -2 -15   3       72.72       74.14      4.95 o 
  -1 -15   3        4.34        6.54      1.32 o 
   0 -15   3       62.17       60.73      2.97 o 
   1 -15   3       35.01       34.63      3.21 o 
   2 -15   3       14.45       16.10      2.09 o 
  -2 -14   3        5.05        5.67      1.44 o 
  -1 -14   3       12.31       10.27      1.40 o 
   0 -14   3        3.35        2.64      1.24 o 
   1 -14   3       10.72        9.36      1.63 o 
   2 -14   3       22.45       25.80      2.42 o 
  -3 -13   3       22.59       20.36      2.32 o 
  -2 -13   3       20.31       20.86      1.79 o 
  -1 -13   3      157.20      149.54      3.72 o 
   0 -13   3       68.02       72.74      2.51 o 
   1 -13   3       14.60       15.48      1.81 o 
   2 -13   3       38.06       35.47      5.27 o 
  -3 -12   3        0.38       -0.18      1.48 o 
  -2 -12   3       41.03       37.75      3.04 o 
  -1 -12   3       71.56       67.57      2.41 o 
   0 -12   3       40.09       40.38      2.13 o 
   1 -12   3      100.55       96.90      3.42 o 
   2 -12   3       39.14       41.51      4.41 o 
  -3 -11   3       30.15       23.93      2.31 o 
  -2 -11   3       66.22       65.30      2.50 o 
  -1 -11   3       61.45       56.12      2.17 o 
   0 -11   3       26.04       32.23      1.61 o 
   1 -11   3        3.69        2.54      1.39 o 
   2 -11   3       16.89       16.33      2.03 o 
   3 -11   3        4.57        3.02      1.70 o 
  -3 -10   3        1.96        1.32      1.39 o 
  -2 -10   3      101.67       99.13      2.97 o 
  -1 -10   3       23.12       22.97      1.59 o 
   0 -10   3       55.27       58.00      1.91 o 
   1 -10   3       32.07       30.47      3.91 o 
   2 -10   3       13.08       11.67      1.91 o 
   3 -10   3        8.47        8.91      1.94 o 
  -3  -9   3        4.32        4.25      1.32 o 
  -2  -9   3       23.76       23.18      1.71 o 
  -1  -9   3       26.42       27.28      1.64 o 
   0  -9   3      105.42      109.24      2.58 o 
   1  -9   3        4.91        4.67      1.16 o 
   2  -9   3       63.19       62.82      2.91 o 
   3  -9   3       27.26       22.58      2.45 o 
  -3  -8   3       11.59        9.58      1.47 o 
  -2  -8   3       28.29       27.76      1.80 o 
  -1  -8   3      426.13      419.27      6.90 o 
   0  -8   3       53.01       53.51      1.81 o 
   1  -8   3       24.70       22.11      1.72 o 
   2  -8   3        8.57       10.30      1.61 o 
   3  -8   3       18.20       16.59      2.15 o 
  -4  -7   3        2.34        2.40      1.78 o 
  -3  -7   3        1.23        2.79      1.27 o 
  -2  -7   3       14.72       16.70      1.64 o 
  -1  -7   3      228.24      229.46      7.56 o 
   0  -7   3       41.28       46.87      1.85 o 
   1  -7   3       13.38       13.36      1.47 o 
   2  -7   3       77.66       82.93      4.24 o 
   3  -7   3       18.45       16.74      2.60 o 
  -4  -6   3        8.81        6.83      1.96 o 
  -3  -6   3       16.28       15.16      1.81 o 
  -2  -6   3       15.40       16.59      1.64 o 
  -1  -6   3        8.66        7.49      1.83 o 
   0  -6   3      195.02      203.77      4.17 o 
   1  -6   3       45.97       44.65      3.70 o 
   2  -6   3       43.41       41.13      2.32 o 
   3  -6   3        2.50        2.28      1.37 o 
  -4  -5   3        0.63        0.13      1.42 o 
  -3  -5   3       62.93       66.51      3.07 o 
  -2  -5   3       98.54      102.26      3.80 o 
  -1  -5   3       11.24       12.17      3.21 o 
   0  -5   3      681.98      714.64     11.73 o 
   1  -5   3       46.62       51.18      2.05 o 
   2  -5   3       41.47       43.17      2.20 o 
   3  -5   3        1.85        1.10      2.33 o 
  -4  -4   3       18.27       18.19      2.07 o 
  -3  -4   3       24.72       27.87      1.98 o 
  -2  -4   3        8.56       13.24      1.76 o 
  -1  -4   3      107.72      114.48      2.70 o 
   0  -4   3      107.55      122.54      2.47 o 
   1  -4   3      722.90      779.53     12.97 o 
   2  -4   3       72.87       65.88      2.60 o 
   3  -4   3       16.09       15.62      2.30 o 
  -4  -3   3       13.41       10.03      3.04 o 
  -3  -3   3       33.97       29.59      2.41 o 
  -2  -3   3       47.53       53.08      2.81 o 
  -1  -3   3       35.93       38.77      1.53 o 
   0  -3   3       83.82       90.32      3.22 o 
   1  -3   3      162.11      163.29      3.65 o 
   2  -3   3       18.05       19.64      2.58 o 
   3  -3   3        4.71        4.90      1.78 o 
  -4  -2   3        1.54       -1.16      1.52 o 
  -3  -2   3       12.96       15.41      1.60 o 
  -2  -2   3      260.56      270.74      7.30 o 
  -1  -2   3        7.09        7.75      0.82 o 
   0  -2   3       99.61      114.40      2.69 o 
   1  -2   3      166.14      166.20      3.57 o 
   2  -2   3      159.54      160.42      4.51 o 
   3  -2   3       43.81       42.02      3.07 o 
  -4  -1   3        4.96        7.96      1.87 o 
  -3  -1   3       22.53       22.89      1.80 o 
  -2  -1   3       26.82       30.26      4.42 o 
  -1  -1   3      241.03      264.42      4.99 o 
   0  -1   3      206.12      210.67      4.79 o 
   1  -1   3       63.80       69.66      2.02 o 
   2  -1   3       64.42       66.65      3.66 o 
   3  -1   3       16.78       21.73      4.17 o 
  -4   0   3        0.28        2.16      2.09 o 
  -3   0   3       45.70       51.40      2.43 o 
  -2   0   3      142.52      144.72      3.92 o 
  -1   0   3      109.63      100.38      4.29 o 
   0   0   3      297.28      286.30      5.50 o 
   1   0   3       48.79       51.74      1.85 o 
   2   0   3        2.16        2.59      1.63 o 
   3   0   3        9.72        6.42      3.16 o 
  -4   1   3        4.97       11.25      2.59 o 
  -3   1   3       22.57       23.84      1.81 o 
  -2   1   3       26.79       21.13      2.18 o 
  -1   1   3      241.12      257.41      5.22 o 
   0   1   3      206.12      212.45      4.04 o 
   1   1   3       63.76       70.53      1.99 o 
   2   1   3       64.43       67.80      2.75 o 
   3   1   3       16.79       22.64      4.52 o 
  -4   2   3        1.55        0.40      2.03 o 
  -3   2   3       12.96       15.36      1.82 o 
  -2   2   3      260.51      264.73      7.22 o 
  -1   2   3        7.07       10.09      1.46 o 
   0   2   3       99.71      113.45      2.63 o 
   1   2   3      166.20      162.78      5.07 o 
   2   2   3      159.67      165.69     11.95 o 
   3   2   3       43.78       49.24      5.87 o 
  -4   3   3       13.40        7.33      3.26 o 
  -3   3   3       33.96       36.49      4.32 o 
  -2   3   3       47.53       53.88      2.93 o 
  -1   3   3       35.86       36.34      3.46 o 
   0   3   3       83.99       95.97      4.09 o 
   1   3   3      162.22      166.35      5.02 o 
   2   3   3       18.05       18.22      2.96 o 
   3   3   3        4.71        5.62      3.11 o 
  -4   4   3       18.28       17.82      3.56 o 
  -3   4   3       24.73       27.25      3.71 o 
  -2   4   3        8.56       12.35      2.41 o 
  -1   4   3      107.65      111.92      5.62 o 
   0   4   3      107.63      120.66      4.97 o 
   1   4   3      723.24      771.89     15.29 o 
   2   4   3       72.88       72.98      4.92 o 
   3   4   3       16.09       13.20      3.41 o 
  -1   5   3       11.21       17.27      2.76 o 
   0   5   3      682.17      721.11     14.39 o 
   1   5   3       46.62       45.22      3.36 o 
   2   5   3       41.45       41.06      4.12 o 
   3   5   3        1.85        4.27      2.76 o 
  -1   6   3        8.68       11.54      2.61 o 
   0   6   3      195.15      206.11      5.09 o 
   1   6   3       45.98       48.53      3.36 o 
   2   6   3       43.45       42.21      4.12 o 
   3   6   3        2.49        0.75      2.51 o 
   0   7   3       41.30       43.36      2.91 o 
   1   7   3       13.41       16.26      2.31 o 
   2   7   3       77.70       79.10      5.02 o 
   3   7   3       18.45       16.96      3.61 o 
   0   8   3       53.04       57.42      3.31 o 
   1   8   3       24.67       25.95      2.71 o 
   2   8   3        8.56       12.10      2.46 o 
   3   8   3       18.20       18.12      3.76 o 
   0   9   3      105.32      111.07      4.87 o 
   1   9   3        4.92        7.63      1.86 o 
   2   9   3       63.16       62.74      4.47 o 
   3   9   3       27.24       27.00      4.12 o 
   0  10   3       55.19       61.43      3.61 o 
   1  10   3       32.03       30.21      3.01 o 
   2  10   3       13.07       14.25      2.76 o 
   0  11   3       26.07       27.25      2.76 o 
   1  11   3        3.68        4.07      1.66 o 
   2  11   3       16.88       20.28      3.11 o 
   0  12   3       40.13       37.79      3.06 o 
   1  12   3      100.49      108.96      5.12 o 
   2  12   3       39.16       44.02      3.86 o 
   0  13   3       67.98       63.69      3.91 o 
   1  13   3       14.58       17.32      2.51 o 
   0  14   3        3.34        2.41      1.61 o 
   1  14   3       10.71       12.70      2.31 o 
   0  15   3       62.24       62.19      3.91 o 
   1  15   3       35.04       36.54      3.31 o 
   0  16   3       19.78       14.86      2.46 o 
   0  17   3       14.57       22.59      2.86 o 
  -1  18   3        9.35        8.08      2.66 o 
   0  18   3       14.65       13.90      2.61 o 
  -1 -17   4        1.10        1.62      1.54 o 
   0 -17   4        0.62       -1.63      1.51 o 
  -1 -16   4       10.79        6.08      1.42 o 
   0 -16   4       14.84       12.06      2.81 o 
   1 -16   4        2.60        4.02      4.89 o 
  -2 -15   4        3.59        4.77      1.51 o 
  -1 -15   4       19.60       18.50      1.80 o 
   0 -15   4        8.79        5.32      1.79 o 
   1 -15   4        6.83        2.13      1.86 o 
  -2 -14   4       47.00       51.79      2.71 o 
  -1 -14   4       14.68       15.12      1.65 o 
   0 -14   4        4.34        2.62      1.57 o 
   1 -14   4       27.31       17.95      4.49 o 
   2 -14   4       17.75       14.57      2.16 o 
  -2 -13   4        7.00        5.63      1.47 o 
  -1 -13   4       37.99       35.75      2.14 o 
   0 -13   4        2.58        1.99      1.54 o 
   1 -13   4       72.40       74.99      3.21 o 
   2 -13   4        7.34        6.50      1.79 o 
  -3 -12   4       12.15       10.22      2.07 o 
  -2 -12   4       22.65       22.85      1.93 o 
  -1 -12   4       51.41       52.46      2.32 o 
   0 -12   4      124.23      129.62      3.94 o 
   1 -12   4      118.91      120.13      3.96 o 
   2 -12   4       60.79       60.82      3.21 o 
  -3 -11   4       16.09       14.80      2.24 o 
  -2 -11   4        2.34       -0.24      1.18 o 
  -1 -11   4       95.62       92.83      2.85 o 
   0 -11   4      193.32      189.29      4.01 o 
   1 -11   4       78.80       73.61      4.57 o 
   2 -11   4       22.78       25.03      2.34 o 
  -3 -10   4       11.36       13.13      1.75 o 
  -2 -10   4       15.79       17.09      1.65 o 
  -1 -10   4       60.83       56.55      2.20 o 
   0 -10   4        3.89        3.31      0.85 o 
   1 -10   4       72.73       66.67      2.87 o 
   2 -10   4       49.94       48.62      3.04 o 
   3 -10   4        8.90        6.57      1.94 o 
  -3  -9   4       37.39       34.86      2.73 o 
  -2  -9   4       34.06       35.78      2.16 o 
  -1  -9   4      113.97      110.63      4.34 o 
   0  -9   4       63.17       60.91      1.99 o 
   1  -9   4       91.69       88.62      3.16 o 
   2  -9   4       16.47       16.52      2.28 o 
   3  -9   4        3.11        3.04      1.69 o 
  -3  -8   4        3.26        1.30      1.23 o 
  -2  -8   4      197.80      194.53      5.09 o 
  -1  -8   4       28.73       32.04      2.86 o 
   0  -8   4      460.23      463.61      9.71 o 
   1  -8   4        3.58        2.80      1.11 o 
   2  -8   4       19.63       19.94      2.01 o 
   3  -8   4       17.47       18.56      2.91 o 
  -3  -7   4        8.02        6.91      1.65 o 
  -2  -7   4       15.05       14.99      1.76 o 
  -1  -7   4       27.16       25.61      2.36 o 
   0  -7   4       36.87       39.63      2.10 o 
   1  -7   4      155.03      160.73      4.87 o 
   2  -7   4       19.75       23.30      2.59 o 
   3  -7   4       21.39       18.57      3.00 o 
  -3  -6   4       24.29       21.72      2.71 o 
  -2  -6   4       69.07       73.82      2.93 o 
  -1  -6   4       11.88       10.27      1.73 o 
   0  -6   4       35.27       36.82      1.76 o 
   1  -6   4      251.16      254.48      5.83 o 
   2  -6   4        1.45       -0.02      1.13 o 
   3  -6   4        7.12        6.55      3.79 o 
  -4  -5   4        3.89        4.40      1.62 o 
  -3  -5   4       55.13       52.38      3.11 o 
  -2  -5   4       21.13       21.54      1.91 o 
  -1  -5   4      363.85      372.87      6.01 o 
   0  -5   4       64.94       77.28      2.07 o 
   1  -5   4       12.19       12.42      1.33 o 
   2  -5   4       81.31       73.46      2.86 o 
   3  -5   4       16.83       16.22      4.82 o 
  -4  -4   4       16.32       19.94      2.53 o 
  -3  -4   4       55.45       54.94      3.08 o 
  -2  -4   4       60.93       62.51      2.24 o 
  -1  -4   4       50.82       48.95      1.87 o 
   0  -4   4      153.87      166.08      3.14 o 
   1  -4   4      105.40      107.17      2.99 o 
   2  -4   4       17.30       20.01      2.65 o 
   3  -4   4       14.69       16.93      3.64 o 
  -4  -3   4       37.74       34.99      3.01 o 
  -3  -3   4       14.48       17.59      2.00 o 
  -2  -3   4        8.43        4.69      2.06 o 
  -1  -3   4      133.55      143.70      4.65 o 
   0  -3   4      532.99      574.59      8.29 o 
   1  -3   4       11.13       12.63      1.22 o 
   2  -3   4       56.78       54.44      2.36 o 
   3  -3   4       23.24       19.98      4.37 o 
  -4  -2   4        7.14        9.40      2.11 o 
  -3  -2   4       77.52       78.09      5.22 o 
  -2  -2   4       53.94       49.85      5.04 o 
  -1  -2   4       59.76       68.00      2.15 o 
   0  -2   4       58.72       68.70      1.82 o 
   1  -2   4      122.91      134.58      3.27 o 
   2  -2   4       18.27       20.39      1.57 o 
   3  -2   4        2.85        4.52      2.96 o 
  -4  -1   4        6.19        7.59      2.43 o 
  -3  -1   4       35.41       32.99      3.85 o 
  -1  -1   4      205.90      206.28      5.41 o 
   0  -1   4       76.56       78.10      2.27 o 
   1  -1   4       32.48       33.51      1.52 o 
   2  -1   4       13.12       13.15      2.21 o 
   3  -1   4       35.68       49.69      6.32 o 
  -4   0   4        0.02       -2.09      1.67 o 
  -3   0   4        0.35        0.72      1.57 o 
  -2   0   4       48.89       51.04      4.37 o 
  -1   0   4      293.30      299.72      5.09 o 
   0   0   4       42.84       47.59      2.86 o 
   1   0   4        0.27        1.00      1.00 o 
   2   0   4       34.37       32.52      2.35 o 
   3   0   4       15.94       28.41      5.12 o 
  -4   1   4        6.20       10.35      2.86 o 
  -3   1   4       35.41       36.71      2.75 o 
  -2   1   4      154.22       78.80      5.22 o 
  -1   1   4      205.92      209.27      3.89 o 
   0   1   4       76.54       77.14      2.91 o 
   1   1   4       32.49       36.66      1.51 o 
   2   1   4       13.12       13.44      1.68 o 
   3   1   4       35.72       46.12      6.07 o 
  -4   2   4        7.14        7.72      2.53 o 
  -3   2   4       77.47       79.52      3.44 o 
  -2   2   4       53.95       53.00      4.17 o 
  -1   2   4       59.84       68.33      2.34 o 
   0   2   4       58.64       69.68      2.78 o 
   1   2   4      122.93      130.49      5.17 o 
   2   2   4       18.29       19.22      3.61 o 
   3   2   4        2.85       13.05      3.86 o 
  -4   3   4       37.73       36.86      3.76 o 
  -3   3   4       14.47       18.39      2.57 o 
  -1   3   4      133.65      130.04      4.15 o 
   0   3   4      533.24      542.98     19.99 o 
   1   3   4       11.12       11.17      2.63 o 
   2   3   4       56.82       56.51      4.82 o 
   3   3   4       23.21       21.78      4.27 o 
  -4   4   4       16.30       13.05      2.79 o 
  -3   4   4       55.42       57.84      4.13 o 
  -1   4   4       50.88       48.98      2.47 o 
   0   4   4      153.90      151.07     14.66 o 
   1   4   4      105.35       99.07      3.34 o 
   2   4   4       17.29       20.13      3.26 o 
   3   4   4       14.67       14.50      3.81 o 
  -2   5   4       21.14       34.28      4.17 o 
  -1   5   4      364.08      348.12     12.65 o 
   0   5   4       64.98       75.84      4.17 o 
   1   5   4       12.20       14.43      1.41 o 
   2   5   4       81.26       78.95      5.42 o 
   3   5   4       16.83       13.25      3.66 o 
  -2   6   4       69.03       69.66      5.52 o 
  -1   6   4       11.91       11.04      2.61 o 
   0   6   4       35.34       38.75      2.20 o 
   1   6   4      251.25      254.82      9.54 o 
   2   6   4        1.44        1.66      2.06 o 
   3   6   4        7.11        6.73      2.96 o 
  -1   7   4       27.17       21.23      3.51 o 
   0   7   4       36.94       42.75      2.41 o 
   1   7   4      155.16      168.04      7.08 o 
   2   7   4       19.74       24.59      3.61 o 
   3   7   4       21.37       20.08      4.12 o 
   0   8   4      460.38      444.53     14.35 o 
   1   8   4        3.55        2.86      1.71 o 
   2   8   4       19.63       21.38      3.41 o 
   3   8   4       17.47       20.73      4.07 o 
   0   9   4       63.15       68.51      4.02 o 
   1   9   4       91.65       88.38      5.02 o 
   2   9   4       16.46       11.54      2.81 o 
   3   9   4        3.12        3.71      2.66 o 
   0  10   4        3.87        0.90      1.46 o 
   1  10   4       72.77       72.83      4.52 o 
   2  10   4       49.94       45.17      4.67 o 
   3  10   4        8.89        7.68      3.16 o 
   0  11   4      193.32      195.54      7.63 o 
   1  11   4       78.88       84.92      4.87 o 
   2  11   4       22.77       18.62      3.26 o 
   0  12   4      124.19      134.01      6.02 o 
   1  12   4      118.83      119.80      6.12 o 
   2  12   4       60.79       59.93      4.72 o 
  -1  13   4       37.97       36.69      3.71 o 
   0  13   4        2.57        3.81      1.81 o 
   1  13   4       72.36       68.96      4.62 o 
   2  13   4        7.36       12.15      2.81 o 
  -1  14   4       14.68        8.23      2.46 o 
   0  14   4        4.34        5.47      2.01 o 
   1  14   4       27.32       30.16      3.51 o 
   2  14   4       17.76       22.89      3.51 o 
  -1  15   4       19.62       22.13      3.16 o 
   0  15   4        8.80        8.83      2.11 o 
   1  15   4        6.82        5.12      2.31 o 
  -1  16   4       10.80        9.59      2.76 o 
   0  16   4       14.86       12.00      2.56 o 
   1  16   4        2.59        4.57      2.31 o 
  -1  17   4        1.10        0.65      2.11 o 
   0  17   4        0.63       -1.56      1.71 o 
  -1 -16   5       19.07       19.11      3.31 o 
   0 -16   5       28.32       36.46      4.67 o 
  -1 -15   5       54.54       54.87      3.44 o 
   0 -15   5        0.10        0.29      1.69 o 
   1 -15   5       20.44       21.47      2.96 o 
  -2 -14   5        9.43       10.99      1.72 o 
  -1 -14   5        2.41        2.42      1.78 o 
   0 -14   5       46.27       44.53      3.53 o 
   1 -14   5       27.83       26.69      5.92 o 
  -2 -13   5       18.48       17.46      3.51 o 
  -1 -13   5       39.66       40.66      2.37 o 
   0 -13   5       64.16       62.83      3.74 o 
   1 -13   5       27.81       22.14      6.32 o 
  -2 -12   5       12.43       16.80      1.91 o 
  -1 -12   5       67.79       66.98      2.63 o 
   0 -12   5        9.24        7.23      1.88 o 
   1 -12   5       16.30       18.23      2.41 o 
   2 -12   5        1.06        1.69      2.34 o 
  -3 -11   5       15.11       12.92      1.93 o 
  -2 -11   5       54.32       51.11      3.77 o 
  -1 -11   5       55.33       54.57      2.39 o 
   0 -11   5      302.39      286.32     14.00 o 
   1 -11   5       11.72       10.06      2.33 o 
   2 -11   5        2.49        2.29      1.54 o 
  -3 -10   5        3.32        2.43      1.69 o 
  -2 -10   5       29.29       28.28      5.07 o 
  -1 -10   5       50.05       49.90      3.08 o 
   0 -10   5       18.66       23.10      2.31 o 
   1 -10   5       65.48       58.03      3.61 o 
   2 -10   5        1.44        4.58      1.59 o 
  -3  -9   5       25.05       21.65      2.08 o 
  -2  -9   5       18.64       18.72      2.06 o 
  -1  -9   5      110.71       97.46      3.38 o 
   0  -9   5        6.63        7.89      1.60 o 
   1  -9   5      169.23      148.74      4.37 o 
   2  -9   5        9.20       10.48      1.81 o 
  -3  -8   5       14.06        9.96      2.43 o 
  -2  -8   5       87.77       89.75      3.46 o 
  -1  -8   5      171.77      169.57      4.57 o 
   0  -8   5       13.63       12.47      1.40 o 
   1  -8   5        4.95        4.94      1.35 o 
   2  -8   5       38.49       37.20      3.21 o 
  -3  -7   5       74.05       73.44      3.54 o 
  -2  -7   5       99.24       96.79      3.56 o 
  -1  -7   5       22.18       24.40      1.92 o 
   0  -7   5       28.16       26.04      1.54 o 
   1  -7   5       55.05       56.56      2.58 o 
   2  -7   5      114.37      101.14      7.70 o 
   3  -7   5        0.77        0.20      3.11 o 
  -3  -6   5       40.10       46.06      3.07 o 
  -2  -6   5       67.64       71.13      4.27 o 
  -1  -6   5       70.80       69.31      4.06 o 
   0  -6   5       57.54       63.38      2.07 o 
   1  -6   5        2.89        2.94      1.39 o 
   2  -6   5       34.88       33.37      2.38 o 
   3  -6   5       13.58       14.22      2.79 o 
  -3  -5   5       21.88       22.48      2.33 o 
  -2  -5   5       33.96       36.75      2.85 o 
  -1  -5   5       20.80       22.32      1.56 o 
   0  -5   5        0.70        0.75      0.81 o 
   1  -5   5       34.17       32.02      2.05 o 
   2  -5   5       10.03       10.83      1.59 o 
   3  -5   5       29.35       27.45      5.37 o 
  -3  -4   5       17.04       15.75      2.03 o 
  -2  -4   5        9.12        8.22      2.00 o 
  -1  -4   5       63.70       67.61      5.94 o 
   0  -4   5      133.67      142.32      3.03 o 
   1  -4   5        9.18        6.33      1.18 o 
   2  -4   5        3.56        5.23      1.88 o 
   3  -4   5       45.16       52.25      6.68 o 
  -3  -3   5        8.32       11.81      2.37 o 
  -2  -3   5       11.64       11.64      1.22 o 
  -1  -3   5       89.18       92.86      2.73 o 
   0  -3   5       17.56       17.83      1.21 o 
   1  -3   5       38.13       38.71      1.99 o 
   2  -3   5       51.29       48.57      3.30 o 
   3  -3   5       16.38       12.85      4.07 o 
  -3  -2   5        9.00       10.66      1.80 o 
  -2  -2   5       39.01       38.91      1.91 o 
  -1  -2   5       24.89       25.09      1.46 o 
   0  -2   5        2.49        2.76      0.91 o 
   1  -2   5      152.90      161.77      3.89 o 
   2  -2   5       95.19       93.64      4.99 o 
   3  -2   5       28.79       33.28      5.42 o 
  -3  -1   5       15.27       13.77      3.02 o 
  -2  -1   5       21.74       22.04      1.54 o 
  -1  -1   5       20.61       19.47      1.32 o 
   0  -1   5      102.57      118.15      3.07 o 
   1  -1   5       34.91       33.84      2.52 o 
   2  -1   5       95.87       98.01      4.10 o 
   3  -1   5        5.83        5.47      3.16 o 
  -4   0   5        1.47        1.96      2.93 o 
  -3   0   5        7.75        8.38      1.68 o 
  -2   0   5        3.02        4.01      1.20 o 
  -1   0   5        6.33        5.03      0.95 o 
   0   0   5        9.54       12.40      1.19 o 
   1   0   5       46.74       43.50      2.65 o 
   2   0   5        2.66        3.81      2.06 o 
   3   0   5       76.24       81.81      8.33 o 
  -3   1   5       15.27       12.83      1.91 o 
  -2   1   5       21.74       20.57      3.66 o 
  -1   1   5       20.63       19.12      2.46 o 
   0   1   5      102.53      108.54      3.00 o 
   1   1   5       34.95       34.18      2.46 o 
   2   1   5       95.91      100.13      6.57 o 
   3   1   5        5.83        7.43      3.56 o 
  -3   2   5        8.99       10.90      1.90 o 
  -2   2   5       39.06       42.26      4.74 o 
  -1   2   5       24.92       25.31      2.67 o 
   0   2   5        2.48        1.19      0.87 o 
   1   2   5      153.02      160.71      6.47 o 
   2   2   5       95.20       98.47      6.73 o 
   3   2   5       28.75       32.42      5.37 o 
  -3   3   5        8.31       12.47      1.90 o 
  -2   3   5       11.63       14.24      2.22 o 
  -1   3   5       89.19       91.42      3.44 o 
   0   3   5       17.56       17.81      1.36 o 
   1   3   5       38.12       40.15      3.16 o 
   2   3   5       51.21       48.08      5.22 o 
   3   3   5       16.39       14.66      4.22 o 
  -3   4   5       17.06       15.46      2.56 o 
  -2   4   5        9.14        7.46      1.96 o 
  -1   4   5       63.72       64.77      2.50 o 
   0   4   5      133.76      135.23      5.96 o 
   1   4   5        9.16        8.48      1.96 o 
   2   4   5        3.57        6.98      2.61 o 
   3   4   5       45.17       47.63      6.17 o 
  -3   5   5       21.90       20.98      4.27 o 
  -2   5   5       33.91       39.80      4.87 o 
  -1   5   5       20.78       21.87      2.18 o 
   0   5   5        0.70        0.87      1.93 o 
   1   5   5       34.11       31.57      3.76 o 
   2   5   5       10.06       13.10      3.11 o 
   3   5   5       29.33       23.94      4.62 o 
  -2   6   5       67.72       71.57      5.82 o 
  -1   6   5       70.91       77.71      5.32 o 
   0   6   5       57.59       65.65      4.27 o 
   1   6   5        2.88        3.36      1.96 o 
   2   6   5       34.86       36.59      4.67 o 
   3   6   5       13.57        8.33      3.61 o 
  -2   7   5       99.29       99.28      6.83 o 
  -1   7   5       22.21       25.05      2.36 o 
   0   7   5       28.12       28.09      4.49 o 
   1   7   5       55.07       53.05      4.32 o 
   2   7   5      114.28       92.70      6.32 o 
   3   7   5        0.77        0.85      2.66 o 
  -1   8   5      171.79      169.53      5.38 o 
   0   8   5       13.60       12.40      2.66 o 
   1   8   5        4.94        3.81      2.06 o 
   2   8   5       38.48       34.93      4.52 o 
  -1   9   5      110.66      101.33      5.27 o 
   0   9   5        6.61        5.32      2.01 o 
   1   9   5      169.05      141.74      7.13 o 
   2   9   5        9.20        8.78      3.01 o 
  -1  10   5       50.14       53.80      4.07 o 
   0  10   5       18.69       16.11      2.61 o 
   1  10   5       65.48       61.68      4.57 o 
   2  10   5        1.45        1.86      2.41 o 
  -1  11   5       55.28       57.72      4.27 o 
   0  11   5      302.28      294.37     10.84 o 
   1  11   5       11.72       10.79      2.71 o 
   2  11   5        2.49        4.17      2.61 o 
  -1  12   5       67.74       69.01      4.72 o 
   0  12   5        9.21       11.04      2.46 o 
   1  12   5       16.26       17.82      3.16 o 
   2  12   5        1.05        1.51      2.36 o 
  -1  13   5       39.66       41.16      4.22 o 
   0  13   5       64.19       57.17      4.32 o 
   1  13   5       27.84       30.01      3.86 o 
  -1  14   5        2.42        4.32      2.26 o 
   0  14   5       46.29       48.28      4.02 o 
   1  14   5       27.85       27.50      3.66 o 
  -1  15   5       54.57       56.97      4.57 o 
   0  15   5        0.10       -0.90      1.81 o 
   1  15   5       20.45       21.58      3.36 o 
  -1  16   5       19.07       26.25      3.61 o 
   0  16   5       28.32       31.47      3.86 o 
  -1 -14   6        1.72        2.38      1.78 o 
   0 -14   6        7.11        7.85      2.29 o 
  -2 -13   6        7.77        9.29      1.70 o 
  -1 -13   6       16.82       14.37      5.22 o 
   0 -13   6        1.37        4.34      2.13 o 
   1 -13   6        2.54        3.46      2.09 o 
  -2 -12   6        9.96       13.27      1.83 o 
  -1 -12   6        3.11        3.42      1.36 o 
   0 -12   6       10.57       14.68      2.41 o 
   1 -12   6        6.35        4.91      2.17 o 
  -2 -11   6        7.48        5.32      1.70 o 
  -1 -11   6       78.58       79.70      3.46 o 
   0 -11   6       13.98       12.34      3.41 o 
   1 -11   6        0.59        3.20      1.51 o 
  -2 -10   6       24.85       22.46      2.32 o 
  -1 -10   6       18.16       18.13      4.46 o 
   0 -10   6        5.53        3.25      1.76 o 
   1 -10   6       43.30       45.92      2.93 o 
   2 -10   6        0.13        0.81      1.56 o 
  -3  -9   6       41.33       43.87      3.34 o 
  -2  -9   6       63.98       57.48      4.15 o 
  -1  -9   6        6.20        7.54      1.57 o 
   0  -9   6       80.11       84.41      4.04 o 
   1  -9   6       24.63       19.11      2.28 o 
   2  -9   6        4.21        6.55      1.70 o 
  -3  -8   6       14.55       14.62      2.43 o 
  -2  -8   6       27.95       27.69      2.45 o 
  -1  -8   6        6.58        6.34      1.49 o 
   0  -8   6      126.39      126.04      3.95 o 
   1  -8   6       12.55       10.34      1.65 o 
   2  -8   6       19.32       14.01      4.17 o 
  -3  -7   6       46.33       40.43      3.05 o 
  -2  -7   6       19.35       21.38      2.13 o 
  -1  -7   6       90.80       92.12      3.33 o 
   0  -7   6       94.49       95.57      3.57 o 
   1  -7   6       28.94       25.49      2.64 o 
   2  -7   6        2.65        1.83      2.05 o 
  -3  -6   6       13.10       13.70      2.15 o 
  -2  -6   6       53.84       57.56      3.83 o 
  -1  -6   6      128.71      121.82      3.79 o 
   0  -6   6       21.39       20.49      1.80 o 
   1  -6   6       93.70       86.28      3.23 o 
   2  -6   6        6.71        7.22      2.61 o 
  -3  -5   6        1.27       -0.53      1.45 o 
  -2  -5   6       39.81       42.61      2.79 o 
  -1  -5   6       13.64       13.95      1.35 o 
   0  -5   6       18.68       19.69      2.18 o 
   1  -5   6       17.40       17.56      1.76 o 
   2  -5   6        5.65        6.87      2.25 o 
  -3  -4   6        3.16        4.16      1.61 o 
  -2  -4   6       30.75       32.04      2.47 o 
  -1  -4   6      216.30      228.87      4.59 o 
   0  -4   6      168.05      164.43      4.33 o 
   1  -4   6        7.64        9.01      1.40 o 
   2  -4   6       32.66       24.21      5.80 o 
  -3  -3   6        3.94        3.78      1.67 o 
  -2  -3   6       43.35       48.51      2.92 o 
  -1  -3   6       25.15       23.48      1.59 o 
   0  -3   6      143.48      149.96      4.50 o 
   1  -3   6       64.82       62.25      2.56 o 
   2  -3   6        8.60        8.44      2.09 o 
  -3  -2   6       21.67       17.76      3.25 o 
  -2  -2   6       29.04       27.92      1.78 o 
  -1  -2   6        2.13        0.57      0.88 o 
   0  -2   6      245.47      259.80      5.64 o 
   1  -2   6      107.00      102.76      4.44 o 
   2  -2   6       17.43       18.94      3.51 o 
  -3  -1   6        1.14        2.63      1.50 o 
  -2  -1   6        2.63        2.96      1.04 o 
  -1  -1   6        2.16        1.92      0.93 o 
   0  -1   6        3.03        4.09      1.44 o 
   1  -1   6      152.43      144.84      5.25 o 
   2  -1   6      157.21      151.62      9.23 o 
  -3   0   6        9.37       10.18      1.92 o 
  -2   0   6        0.99        2.22      1.01 o 
  -1   0   6       37.53       37.76      2.09 o 
   0   0   6        3.38        3.62      1.05 o 
   1   0   6      422.45      429.64     10.61 o 
   2   0   6      129.13      124.17      8.08 o 
  -3   1   6        1.15        1.83      1.46 o 
  -2   1   6        2.64        2.36      1.09 o 
  -1   1   6        2.16        2.38      1.09 o 
   0   1   6        3.01        3.04      1.26 o 
   1   1   6      152.39      150.83      5.17 o 
   2   1   6      157.11      163.37      9.03 o 
  -3   2   6       21.68       18.60      2.20 o 
  -2   2   6       29.06       33.38      2.30 o 
  -1   2   6        2.13        2.02      1.14 o 
   0   2   6      245.41      260.50      5.57 o 
   1   2   6      107.08      110.97      8.51 o 
   2   2   6       17.43       16.66      3.56 o 
  -3   3   6        3.94        2.71      2.02 o 
  -2   3   6       43.41       46.26      3.42 o 
  -1   3   6       25.16       22.88      2.57 o 
   0   3   6      143.50      152.84      3.88 o 
   1   3   6       64.80       64.91      3.76 o 
   2   3   6        8.61        8.28      3.16 o 
  -3   4   6        3.16        1.89      5.47 o 
  -2   4   6       30.73       30.26      2.34 o 
  -1   4   6      216.25      232.07      5.41 o 
   0   4   6      168.03      168.79      4.10 o 
   1   4   6        7.64        6.12      2.11 o 
   2   4   6       32.68       36.64      5.27 o 
  -3   5   6        1.28        0.77      1.98 o 
  -2   5   6       39.76       41.54      2.68 o 
  -1   5   6       13.62       11.23      1.56 o 
   0   5   6       18.69       23.47      2.36 o 
   1   5   6       17.41       16.81      3.26 o 
   2   5   6        5.65       11.74      3.46 o 
  -3   6   6       13.11       13.27      2.99 o 
  -2   6   6       53.87       58.68      3.05 o 
  -1   6   6      128.75      119.76      3.73 o 
   0   6   6       21.40       18.37      2.10 o 
   1   6   6       93.63      102.04      6.27 o 
   2   6   6        6.70        4.42      2.71 o 
  -2   7   6       19.31       26.23      2.80 o 
  -1   7   6       90.78       92.27      3.27 o 
   0   7   6       94.47       98.72      4.01 o 
   1   7   6       28.92       27.60      3.91 o 
   2   7   6        2.65        1.66      2.36 o 
  -2   8   6       28.00       34.22      3.46 o 
  -1   8   6        6.55        8.61      1.96 o 
   0   8   6      126.31      126.71      4.63 o 
   1   8   6       12.58        9.49      2.71 o 
   2   8   6       19.32       14.66      3.56 o 
  -2   9   6       63.97       63.44      4.87 o 
  -1   9   6        6.22        6.43      1.75 o 
   0   9   6       80.03       78.05      5.22 o 
   1   9   6       24.58       17.92      3.56 o 
   2   9   6        4.20        6.27      2.96 o 
  -2  10   6       24.86       23.29      3.71 o 
  -1  10   6       18.16       17.11      2.81 o 
   0  10   6        5.53        4.07      2.11 o 
   1  10   6       43.30       38.95      4.62 o 
   2  10   6        0.13       -0.15      2.31 o 
  -2  11   6        7.48        8.53      2.71 o 
  -1  11   6       78.52       86.28      5.32 o 
   0  11   6       13.99       17.57      3.06 o 
   1  11   6        0.59       -0.05      2.21 o 
  -2  12   6        9.96        9.94      2.76 o 
  -1  12   6        3.11        1.20      1.81 o 
   0  12   6       10.56       17.27      3.11 o 
   1  12   6        6.34        8.63      2.81 o 
  -2  13   6        7.75        6.73      2.56 o 
  -1  13   6       16.84       17.57      3.21 o 
   0  13   6        1.36        1.91      2.16 o 
   1  13   6        2.54        5.27      2.61 o 
  -1  14   6        1.72        3.71      2.26 o 
   0  14   6        7.11        9.03      2.71 o 
  -1 -12   7       17.51       22.01      3.84 o 
   0 -12   7       18.26       17.96      3.91 o 
  -1 -11   7       23.30       17.56      2.74 o 
   0 -11   7        1.43        5.03      1.97 o 
   1 -11   7        4.34        5.28      2.19 o 
  -2 -10   7       10.47       10.12      2.03 o 
  -1 -10   7       20.29       20.27      3.24 o 
   0 -10   7       33.65       30.99      3.51 o 
   1 -10   7        1.02        1.60      1.57 o 
  -2  -9   7        6.09        4.24      1.98 o 
  -1  -9   7        4.14        4.93      1.88 o 
   0  -9   7        0.14        3.89      2.03 o 
   1  -9   7       41.97       41.87      3.95 o 
  -2  -8   7       28.48       31.14      2.66 o 
  -1  -8   7       65.29       65.79      5.47 o 
   0  -8   7        3.66        1.52      1.71 o 
   1  -8   7       35.65       34.36      4.36 o 
  -2  -7   7       47.90       51.74      3.30 o 
  -1  -7   7        6.33        3.55      1.39 o 
   0  -7   7       49.82       48.89      2.75 o 
   1  -7   7        0.96        1.61      1.36 o 
   2  -7   7        0.51        1.59      2.19 o 
  -2  -6   7       92.73       89.94      5.80 o 
  -1  -6   7        2.98        3.24      1.35 o 
   0  -6   7       70.51       75.65      4.06 o 
   1  -6   7        3.00        0.76      1.33 o 
   2  -6   7       10.80       16.47      4.54 o 
  -3  -5   7       14.67       18.74      3.34 o 
  -2  -5   7       31.70       28.27      2.54 o 
  -1  -5   7       54.01       53.94      2.75 o 
   0  -5   7       13.90       13.13      1.71 o 
   1  -5   7        0.19        0.62      3.36 o 
   2  -5   7       11.34       11.81      2.65 o 
  -3  -4   7        7.60        5.68      1.89 o 
  -2  -4   7       45.78       49.42      3.32 o 
  -1  -4   7      229.38      220.20      4.96 o 
   0  -4   7        0.25       -0.20      1.16 o 
   1  -4   7       42.05       47.36      3.68 o 
   2  -4   7       19.17       25.10      5.02 o 
  -3  -3   7       10.94        9.14      1.99 o 
  -2  -3   7        4.09        2.88      1.65 o 
  -1  -3   7       19.71       18.76      1.71 o 
   0  -3   7       56.18       55.11      2.56 o 
   1  -3   7        5.39        6.23      2.05 o 
   2  -3   7       20.26       14.96      4.17 o 
  -3  -2   7        1.34        1.42      1.68 o 
  -2  -2   7       27.57       28.19      2.58 o 
  -1  -2   7      100.81      102.79      3.86 o 
   0  -2   7       27.47       33.05      2.19 o 
   1  -2   7       58.31       53.19      4.92 o 
   2  -2   7       19.18       14.15      4.02 o 
  -3  -1   7        1.93       -0.78      1.59 o 
  -2  -1   7       52.00       51.85      2.40 o 
  -1  -1   7       54.92       51.95      2.60 o 
   0  -1   7      116.55      115.62      3.72 o 
   1  -1   7       95.38       91.39      4.53 o 
   2  -1   7        0.75        6.32      3.21 o 
  -3   0   7       57.30       54.18      7.48 o 
  -2   0   7        4.56        6.31      1.30 o 
  -1   0   7       52.77       53.98      4.55 o 
   0   0   7      336.66      326.46      6.89 o 
   1   0   7        1.93        3.30      2.01 o 
   2   0   7        0.65        3.06      2.91 o 
  -3   1   7        1.94        2.16      1.31 o 
  -2   1   7       51.95       53.74      2.86 o 
  -1   1   7       54.93       54.06      2.79 o 
   0   1   7      116.56      117.95      3.59 o 
   1   1   7       95.37       85.87      4.30 o 
   2   1   7        0.76       -0.85      2.36 o 
  -3   2   7        1.35        2.72      1.56 o 
  -2   2   7       27.53       25.25      2.22 o 
  -1   2   7      100.70      106.11      3.54 o 
   0   2   7       27.43       28.30      2.78 o 
   1   2   7       58.35       48.18      5.42 o 
   2   2   7       19.17       20.18      4.42 o 
  -3   3   7       10.95       12.83      2.10 o 
  -2   3   7        4.08        3.31      1.49 o 
  -1   3   7       19.73       19.75      2.93 o 
   0   3   7       56.29       56.08      3.46 o 
   1   3   7        5.40        4.87      2.61 o 
   2   3   7       20.29       11.29      3.51 o 
  -3   4   7        7.61        5.93      1.83 o 
  -2   4   7       45.79       44.93      3.19 o 
  -1   4   7      229.42      225.50      5.57 o 
   0   4   7        0.25       -0.78      2.41 o 
   1   4   7       42.04       28.81      4.32 o 
   2   4   7       19.17       24.14      4.72 o 
  -3   5   7       14.65       17.88      2.34 o 
  -2   5   7       31.68       30.28      2.50 o 
  -1   5   7       53.97       52.70      4.04 o 
   0   5   7       13.86       14.28      2.20 o 
   1   5   7        0.19       -1.46      1.76 o 
   2   5   7       11.35        6.27      3.41 o 
  -2   6   7       92.81       94.33      3.75 o 
  -1   6   7        2.98        5.03      1.59 o 
   0   6   7       70.45       77.13      7.18 o 
   1   6   7        3.01        0.50      1.96 o 
   2   6   7       10.78        4.02      3.06 o 
  -2   7   7       47.89       52.79      3.21 o 
  -1   7   7        6.33        7.82      1.60 o 
   0   7   7       49.80       45.67      4.72 o 
   1   7   7        0.97       -2.71      2.06 o 
   2   7   7        0.51        1.10      2.91 o 
  -2   8   7       28.44       32.62      2.76 o 
  -1   8   7       65.27       69.09      3.14 o 
   0   8   7        3.67        2.56      2.11 o 
   1   8   7       35.61       36.59      4.92 o 
  -2   9   7        6.09        8.68      2.14 o 
  -1   9   7        4.13        3.95      3.46 o 
   0   9   7        0.14        0.85      1.76 o 
   1   9   7       41.95       42.21      5.17 o 
  -2  10   7       10.46       16.51      3.36 o 
  -1  10   7       20.25       17.77      3.26 o 
   0  10   7       33.61       39.25      4.72 o 
   1  10   7        1.02        5.07      2.71 o 
  -1  11   7       23.31       24.54      3.66 o 
   0  11   7        1.43        3.46      2.36 o 
   1  11   7        4.35        3.16      2.81 o 
  -1  12   7       17.49       18.62      3.46 o 
   0  12   7       18.25       18.97      3.61 o 
  -1  -9   8       11.36       11.71      2.49 o 
   0  -9   8       36.60       35.83      5.70 o 
  -1  -8   8       16.79       16.56      2.51 o 
   0  -8   8        4.59        4.93      3.46 o 
  -2  -7   8       10.36       11.82      2.21 o 
  -1  -7   8       32.65       34.77      4.64 o 
   0  -7   8        5.20        7.59      2.17 o 
   1  -7   8        4.85       12.29      2.75 o 
  -2  -6   8       11.03       10.61      2.07 o 
  -1  -6   8       12.55       13.27      2.50 o 
   0  -6   8        8.11        6.57      2.97 o 
   1  -6   8       33.27       35.01      3.74 o 
  -2  -5   8       28.33       23.47      2.45 o 
  -1  -5   8        6.01        7.23      2.01 o 
   0  -5   8       11.92        9.82      1.80 o 
   1  -5   8        5.46        6.48      2.36 o 
  -2  -4   8       45.31       39.85      2.97 o 
  -1  -4   8       19.78       21.68      2.76 o 
   0  -4   8       40.00       38.18      2.61 o 
   1  -4   8        4.95        3.35      2.25 o 
  -2  -3   8       23.45       19.19      2.24 o 
  -1  -3   8       33.90       32.86      3.46 o 
   0  -3   8       10.45       12.88      1.80 o 
   1  -3   8        0.51       -0.26      2.02 o 
  -2  -2   8        2.56        1.96      2.68 o 
  -1  -2   8       42.34       41.97      2.78 o 
   0  -2   8       30.00       24.08      4.59 o 
   1  -2   8       11.69       11.58      2.58 o 
  -2  -1   8        6.90        6.49      2.26 o 
  -1  -1   8        7.58        5.14      1.53 o 
   0  -1   8       33.19       37.40      3.47 o 
   1  -1   8       16.83       15.25      2.74 o 
  -2   0   8       28.61       26.81      2.39 o 
  -1   0   8        2.12        1.09      1.82 o 
   0   0   8        0.55       -0.12      1.69 o 
   1   0   8       51.01       52.60      6.07 o 
  -2   1   8        6.92        5.96      2.19 o 
  -1   1   8        7.57        5.48      1.53 o 
   0   1   8       33.18       35.31      3.44 o 
   1   1   8       16.80       11.44      3.51 o 
  -2   2   8        2.57        3.17      1.53 o 
  -1   2   8       42.38       43.44      2.67 o 
   0   2   8       30.04       30.82      3.14 o 
   1   2   8       11.69        9.08      3.26 o 
  -2   3   8       23.41       22.92      2.33 o 
  -1   3   8       33.95       36.97      2.56 o 
   0   3   8       10.45        5.90      2.09 o 
   1   3   8        0.51       -1.20      2.51 o 
  -2   4   8       45.31       40.45      3.04 o 
  -1   4   8       19.75       14.57      1.93 o 
   0   4   8       40.04       37.48      3.40 o 
   1   4   8        4.98        0.15      2.56 o 
  -2   5   8       28.31       29.53      2.61 o 
  -1   5   8        6.01        4.25      1.87 o 
   0   5   8       11.94       12.25      3.21 o 
   1   5   8        5.48        3.91      2.71 o 
  -2   6   8       11.00       11.88      1.97 o 
  -1   6   8       12.52       11.47      2.34 o 
   0   6   8        8.12        6.42      2.76 o 
   1   6   8       33.30       37.84      5.37 o 
  -2   7   8       10.34       13.53      2.23 o 
  -1   7   8       32.61       33.82      8.56 o 
   0   7   8        5.21        5.42      2.61 o 
   1   7   8        4.85        6.02      2.86 o 
  -1   8   8       16.82       14.23      2.61 o 
   0   8   8        4.57        4.47      2.41 o 
  -1   9   8       11.35       11.77      2.52 o 
   0   9   8       36.57       36.59      4.77 o 
  -1  -4   9        4.64        5.08      2.25 o 
   0  -4   9        4.39        3.15      3.46 o 
  -1  -3   9        3.14        5.93      2.20 o 
   0  -3   9        0.41       -0.47      2.03 o 
  -1  -2   9        1.08       -0.87      1.37 o 
   0  -2   9        5.90        4.34      2.18 o 
  -1  -1   9       29.67       35.44      4.60 o 
   0  -1   9       23.68       23.71      3.17 o 
  -1   0   9       31.38       33.86      2.72 o 
   0   0   9        5.95        6.82      2.40 o 
  -1   1   9       29.69       36.85      3.64 o 
   0   1   9       23.65       24.19      3.21 o 
  -1   2   9        1.08       -2.23      1.75 o 
   0   2   9        5.90        2.97      3.91 o 
  -1   3   9        3.14        2.47      3.14 o 
   0   3   9        0.41       -3.39      2.26 o 
  -1   4   9        4.64        5.82      2.28 o 
   0   4   9        4.37        5.42      3.06 o 
                                                 
